# Supplementary material for: The Risk of New-Onset Atrial Fibrillation in Patients With Conduction System Pacing Versus Right Ventricular Pacing: A Meta-Analysis
Source: Rev Cardiovasc Med. 2025 Apr 18;26(4):27921. doi: 10.31083/RCM27921 (PMC12059758; doi:10.31083/RCM27921)
Supplement: Supplementary file 1 [file 2153-8174-26-4-27921-s1.zip]

Archive with 2 entries (2 files):
- PRISMA_2020_checklist.docx
- Supplement materials.docx
